# Supplementary material for: Current Knowledge and Utilization of Medicinal Plants and Fungi in Northeastern Croatia
Source: Plants (Basel). 2026 Jan 21;15(2):325. doi: 10.3390/plants15020325 (PMC12844958; doi:10.3390/plants15020325)
Supplement: Supplementary file 1 [file plants-15-00325-s001.zip]

Archive with 1 entries (1 files):
- plants-4025888-supplementary.pdf
